# Supplementary material for: Optical coherence tomography angiography as non-invasive tool for detection of characteristics patterns in circumscribed choroidal hemangioma
Source: Int J Retina Vitreous. 2026 May 7;12:72. doi: 10.1186/s40942-026-00864-9 (PMC13157661; doi:10.1186/s40942-026-00864-9)
Supplement: Supplementary file 1 — Supplementary Material 1 [file 40942_2026_864_MOESM1_ESM.xlsx]

## Sheet: Sheet1
Patient Nr	Sex	Age	BCVA (logMar)	thickness	minimal diameter (mm)	maximal diameter (mm)	histology?	FLA	ICG	subretinal fluid	subretinal fluid fovea	intraretinal fluid	pigment epithelium atrophy	subretinal fibrosis	OCT-A patterns present	Spagetti	terminal bulbs	avascular	Club vasc	worms
1	W	65	1.5	3.6	10.79	10.92	0	1	0	1	1	1	1	0	0	x	x	x	x	x
2	W	61	0.2	1.5	4.46	4.61	0	1	0	1	1	0	0	0	1	0	1	0	1	0
3	W	59	0.5	1.9	6.67	8.4	0	1	0	1	1	0	1	0	1	0	1	1	1	1
4	M	74	0.1	3.3	7.41	7.88	0	1	1	1	0	0	0	0	0	x	x	x	x	x
5	W	54	1.7	2.3	7.21	8.35	0	1	0	1	1	1	1	1	1	0	1	1	1	1
6	M	52	1	2.53	7.74	8.95	0	0	0	1	0	1	1	0	1	1	1	0	0	1
7	W	61	0.3	2.35	5.84	9.26	0	1	1	1	0	1	1	0	1	0	1	0	1	0
8	M	55	0.3	1.43	6.15	6.9	0	1	1	1	1	1	0	0	1	0	1	0	1	0
9	M	51	0.1	2.54	7	10.07	0	1	0	1	0	0	0	0	1	1	1	0	1	1
10	M	68	1.5	2.6	8.58	9.29	0	1	0	1	1	1	1	0	1	1	1	1	1	1
11	M	48	0.3	1.73	5.3	5.9	0	1	0	1	1	1	1	0	1	1	1	1	1	1
12	M	77	0.2	1.35	4.96	5.33	0	1	0	1	0	0	0	0	1	0	1	1	1	0
13	M	59	1.2	1	4.72	5.67	0	1	0	1	0	1	1	0	1	0	1	1	0	1
14	M	66	0.3	2.26	6.11	9.39	0	1	1	1	1	1	1	0	1	1	1	0	1	1
15	M	50	0.4	1.8	6.86	7.94	0	1	0	1	1	1	1	1	1	1	1	0	1	1
16	W	55	0.4	3.54	8.9	9.82	1	1	1	1	1	1	0	0	0	x	x	x	x	x
17	M	45	0.7	3.7	9.52	11.7	1	1	1	1	1	1	1	1	0	x	x	x	x	x
18	M	70	0.7	2.35	6.24	7.38	0	1	1	1	1	1	1	0	1	0	1	0	1	0
19	W	61	1.25	2	6.15	10.17	0	1	0	1	1	1	1	1	1	0	1	0	1	0
20	W	50	0.2	1.2	6.1	6.89	0	1	0	0	1	0	0	0	1	0	1	0	1	0
21	W	29	0.3	1	6.4	6.9	0	1	1	1	1	0	1	0	1	0	1	0	0	1
22	M	46	0	1.9	6.45	7.6	0	1	1	1	0	0	0	0	1	0	1	0	1	0
23	M	57	1.5	1.5	7.1	7.87	0	1	0	1	1	1	1	0	1	1	1	1	1	1
24	W	45	1.3	2.1	4.97	5.92	0	1	1	1	1	1	1	1	1	1	1	1	1	1
25	m	61	0	1.4	3.98	6.8	0	1	1	1	1	1	1	1	1	1	1	1	0	1
26	m	75	0.6	2.6	9.8	10.7	0	1	1	1	1	1	1	1	1	1	0	1	1	1
